# Supplementary material for: Comprehensive profiling of DNA methylation in colorectal cancer reveals subgroups with distinct clinicopathological and molecular features
Source: BMC Cancer. 2010 May 21;10:227. doi: 10.1186/1471-2407-10-227 (PMC2880997; doi:10.1186/1471-2407-10-227)
Supplement: Additional file 3 — 202 CpG sites differentially methylated between normal and tumour tissues. Methylation status at 202 CpG loci differentially methylated between normal and tumour tissues and presence of repetitive element or single nucleotide polymorphisms within probes. [file 1471-2407-10-227-S3.XLS]

## Sheet: Working 
Supplementary Table 1 202 CpG sites differentially methylated between normal and tumour tissues at P<0.001, FDR 5%
Probe	Gene symbol	P-value (Normal vs Tumor)	Hypermethylation/Hypomethylation§
ABCB4_P892_F	ABCB4	3.53195e-06	0
ADAMTS12_E52_R	ADAMTS12	8.44781e-08	1
ADCYAP1_P398_F	ADCYAP1	5.22495e-08	1
AGTR1_P154_F	AGTR1	3.57878e-07	1
AIM2_P624_F	AIM2	4.50414e-06	0
ALK_E183_R	ALK	8.42959e-09	1
ALOX12_P223_R	ALOX12	8.39301e-07	1
BDNF_P259_R	BDNF	1.19345e-07	1
BMP4_P199_R	BMP4	1.70935e-09	0
CAPG_E228_F	CAPG	3.85404e-06	0
CARD15_P665_F	CARD15	3.79362e-07	0
CCKBR_P480_F	CCKBR	2.26117e-05	1
CCL3_P543_R	CCL3	5.12156e-06	0
CCNA1_P216_F	CCNA1	2.21207e-06	1
CCR5_P630_R	CCR5	3.06839e-05	0
CD34_E20_R	CD34	2.56101e-06	1
CDH11_P354_R	CDH11	1.49598e-06	1
CDH13_E102_F	CDH13	7.88441e-09	1
CEACAM1_P44_R	CEACAM1	1.96463e-06	0
CHFR_P501_F	CHFR	1.40755e-05	1
CHGA_E52_F	CHGA	1.61018e-05	1
COL1A2_P48_R	COL1A2	2.89102e-07	1
CPA4_E20_F	CPA4	5.88103e-08	0
CSF1R_E26_F	CSF1R	2.92455e-06	0
CSPG2_E38_F	CSPG2	1.60345e-07	1
CTLA4_P1128_F	CTLA4	2.01572e-07	0
CYP1B1_E83_R	CYP1B1	1.66153e-05	1
DAB2IP_E18_R	DAB2IP	8.23764e-08	1
DBC1_E204_F	DBC1	3.38608e-11	1
DCC_P471_R	DCC	2.97854e-07	1
DES_E228_R	DES	4.35373e-07	1
DLC1_P695_F	DLC1	9.65874e-08	0
DLK1_E227_R	DLK1	1.87822e-09	1
EMR3_E61_F	EMR3	5.18593e-07	0
EPHA5_E158_R	EPHA5	5.2281e-08	1
EPHA7_P205_R	EPHA7	7.99431e-06	1
EPHB6_E342_F	EPHB6	2.81416e-05	1
EPO_E244_R	EPO	1.25755e-05	1
ER_seq_a1_S60_F	ER	3.84737e-07	1
ERN1_P809_R	ERN1	2.13334e-06	0
ESR1_P151_R	ESR1	3.54585e-10	1
EYA4_E277_F	EYA4	1.26621e-13	1
FGF3_P171_R	FGF3	1.19331e-06	1
FGF5_E16_F	FGF5	2.45873e-07	1
FGFR1_P204_F	FGFR1	3.31211e-06	1
FLI1_E29_F	FLI1	4.3424e-10	1
FLT3_E326_R	FLT3	2.12094e-06	1
FLT4_E206_F	FLT4	1.01917e-08	1
GABRB3_E42_F	GABRB3	3.08142e-09	1
GALR1_E52_F	GALR1	1.35922e-05	1
GAS7_E148_F	GAS7	1.11646e-08	1
GLI2_P295_F	GLI2	3.27669e-05	0
GLI3_P453_R	GLI3	1.37303e-05	1
GML_E144_F	GML	1.45047e-05	0
GSTM2_E153_F	GSTM2	1.42033e-09	1
HBII-52_E142_F	HBII-52	3.21566e-07	0
HCK_P858_F	HCK	5.51465e-06	1
HLA-DPA1_P205_R	HLA-DPA1	1.42629e-08	0
HLA-DPB1_E2_R	HLA-DPB1	9.08179e-06	0
HOXA5_P1324_F	HOXA5	3.0522e-07	1
HPN_P374_R	HPN	5.25728e-06	1
HS3ST2_E145_R	HS3ST2	8.89634e-13	1
HTR1B_E232_R	HTR1B	3.90876e-11	1
IGF2AS_E4_F	IGF2AS	4.85513e-06	1
IGFBP3_P423_R	IGFBP3	3.50883e-08	1
IRAK3_P13_F	IRAK3	4.70543e-07	1
KDR_E79_F	KDR	1.97236e-07	1
KRT1_P798_R	KRT1	2.01827e-08	0
LMTK2_P1034_F	LMTK2	2.29355e-05	0
LYN_P241_F	LYN	2.25492e-06	1
MEG3_E91_F	MEG3	1.92053e-07	1
MEST_E150_F	MEST	3.71408e-08	0
MME_E29_F	MME	1.31365e-07	1
MMP2_E21_R	MMP2	9.39952e-07	1
MMP7_E59_F	MMP7	5.68082e-07	0
MMP9_E88_R	MMP9	5.4647e-06	0
MOS_E60_R	MOS	2.74711e-06	1
MPO_P883_R	MPO	7.69743e-08	0
MST1R_P392_F	MST1R	2.87762e-05	0
MYH11_P22_F	MYH11	1.94906e-06	1
MYOD1_E156_F	MYOD1	3.57843e-08	1
NEFL_P209_R	NEFL	1.52836e-10	1
NGFB_E353_F	NGFB	8.07104e-10	1
NOS3_P38_F	NOS3	8.02041e-09	0
NPY_E31_R	NPY	1.08797e-10	1
NRG1_P558_R	NRG1	3.82308e-08	1
NTRK3_P752_F	NTRK3	4.59086e-10	1
NTSR1_P318_F	NTSR1	1.98612e-07	1
OPCML_E219_R	OPCML	9.63745e-07	1
PALM2-AKAP2_P420_R	PALM2-AKAP2	2.88386e-05	1
PDE1B_P263_R	PDE1B	3.67437e-06	1
PEG10_P978_R	PEG10	5.01681e-07	1
PENK_P447_R	PENK	2.28242e-07	1
PGR_P790_F	PGR	3.93414e-08	0
PI3_P274_R	PI3	1.08363e-07	0
PRSS1_E45_R	PRSS1	2.06095e-05	0
PTPRH_E173_F	PTPRH	1.93399e-08	0
RASGRF1_E16_F	RASGRF1	5.38585e-10	1
RBP1_E158_F	RBP1	3.13316e-07	1
RIPK3_P124_F	RIPK3	2.08757e-07	0
S100A2_E36_R	S100A2	1.2143e-07	0
SCGB3A1_E55_R	SCGB3A1	1.47887e-09	1
SERPINB2_P939_F	SERPINB2	9.89772e-06	0
SERPINE1_E189_R	SERPINE1	1.77263e-05	1
SEZ6L_P299_F	SEZ6L	4.48405e-06	1
SFRP1_P157_F	SFRP1	2.716e-10	1
SGCE_E149_F	SGCE	1.11464e-05	1
SLIT2_E111_R	SLIT2	2.43116e-11	1
SOX17_P287_R	SOX17	1.00377e-09	1
SPI1_P929_F	SPI1	2.55236e-07	0
SPP1_P647_F	SPP1	7.39041e-10	0
SRC_E100_R	SRC	6.87496e-06	0
TBX1_P885_R	TBX1	5.59486e-07	1
TCF4_P317_F	TCF4	1.03773e-05	1
TFPI2_P152_R	TFPI2	3.19816e-12	1
TGFB2_E226_R	TGFB2	5.17817e-10	1
THY1_P149_R	THY1	1.83045e-08	1
TMEFF2_P152_R	TMEFF2	3.36225e-11	1
TNFSF10_E53_F	TNFSF10	1.38634e-07	0
TNFSF8_P184_F	TNFSF8	5.15852e-09	0
TPEF_seq_44_S88_R	TPEF	2.2954e-09	1
TSP50_P137_F	TSP50	8.78004e-06	1
TUSC3_P85_R	TUSC3	3.645e-08	1
TWIST1_E117_R	TWIST1	1.03461e-10	1
VAMP8_P114_F	VAMP8	6.19473e-07	0
VIM_P343_R	VIM	2.57429e-05	1
WNT2_E109_R	WNT2	1.23268e-08	1
WNT8B_E487_F	WNT8B	1.48343e-07	0
WT1_P853_F	WT1	2.05463e-07	1
§ Differential methylation of genes in tumor relative to normal colonic tissues, "1" and "0" denotes hypermethylation and hypomethylation respectively

## Sheet: Additional File 3
Additional file 3: 202 CpG sites differentially methylated between normal and tumour tissues
Probe	Gene	P-value (Normal vs Tumor)	Hypermethylation/Hypomethylation1	Overlap_with_Repeat2	SNP contained in the probe2	SNP frequency	Variant Freq > 5%
EYA4_E277_F	EYA4	1.26621e-13	1
HS3ST2_E145_R	HS3ST2	8.89634e-13	1
TFPI2_P152_R	TFPI2	3.19816e-12	1
SLIT2_P208_F	SLIT2	7.69886e-12	1	NO	rs2301252	G/T: G allele=64%, T allele=36%	1
SLIT2_E111_R	SLIT2	2.43116e-11	1
TMEFF2_P152_R	TMEFF2	3.36225e-11	1
DBC1_E204_F	DBC1	3.38608e-11	1
HTR1B_E232_R	HTR1B	3.90876e-11	1
TMEFF2_E94_R	TMEFF2	1.0188e-10	1
TWIST1_E117_R	TWIST1	1.03461e-10	1	NO	rs34354639	ins/delG: freq unknown	na
NPY_E31_R	NPY	1.08797e-10	1
TWIST1_P44_R	TWIST1	1.38458e-10	1
NEFL_P209_R	NEFL	1.52836e-10	1
TFPI2_P9_F	TFPI2	2.15549e-10	1	YES	rs2071458	G/T: G allele=79%, T allele=21%	1
SFRP1_P157_F	SFRP1	2.716e-10	1
ESR1_P151_R	ESR1	3.54585e-10	1	NO	rs34430742	A/G: G allele=100%, A allele=0%	0
FLI1_E29_F	FLI1	4.3424e-10	1
NTRK3_P752_F	NTRK3	4.59086e-10	1
TGFB2_E226_R	TGFB2	5.17817e-10	1
FLI1_P620_R	FLI1	5.27893e-10	1	NO	rs2227636	A/G: G allele=100%, A allele=0%	0
RASGRF1_E16_F	RASGRF1	5.38585e-10	1
EYA4_P794_F	EYA4	6.35762e-10	1
SPP1_P647_F	SPP1	7.39041e-10	0
NGFB_E353_F	NGFB	8.07104e-10	1
SOX17_P287_R	SOX17	1.00377e-09	1
NPY_P295_F	NPY	1.01565e-09	1
NPY_P91_F	NPY	1.03862e-09	1
NGFB_P13_F	NGFB	1.31207e-09	1
GSTM2_E153_F	GSTM2	1.42033e-09	1
SCGB3A1_E55_R	SCGB3A1	1.47887e-09	1
BMP4_P199_R	BMP4	1.70935e-09	0
DLK1_E227_R	DLK1	1.87822e-09	1
TPEF_seq_44_S88_R	TPEF	2.2954e-09	1
GABRB3_E42_F	GABRB3	3.08142e-09	1
TWIST1_P355_R	TWIST1	4.06432e-09	1	NO	rs10717999	ins/delG: freq unknown	na
TNFSF8_P184_F	TNFSF8	5.15852e-09	0
NTRK3_E131_F	NTRK3	5.77844e-09	1
KDR_P445_R	KDR	6.97123e-09	1	NO	rs39315	C/T: C allele=43%, T allele=57%	1
CDH13_E102_F	CDH13	7.88441e-09	1
NOS3_P38_F	NOS3	8.02041e-09	0
EYA4_P508_F	EYA4	8.28846e-09	1
ALK_E183_R	ALK	8.42959e-09	1
FLT4_E206_F	FLT4	1.01917e-08	1
GAS7_E148_F	GAS7	1.11646e-08	1
CDH13_P88_F	CDH13	1.21555e-08	1
WNT2_E109_R	WNT2	1.23268e-08	1
FGF5_P238_R	FGF5	1.26941e-08	1	NO	rs2051548	A/G: G allele=100%, A allele=0%	0
HLA-DPA1_P205_R	HLA-DPA1	1.42629e-08	0	NO	rs7047734	C/G: freq unknown	na
HLA-DPA1_P28_R	HLA-DPA1	1.60347e-08	0
ALK_P28_F	ALK	1.7544e-08	1	NO	rs2303368	A/C: C allele=100%, A allele=0%	0
GSTM2_P453_R	GSTM2	1.78624e-08	1
THY1_P149_R	THY1	1.83045e-08	1
PTPRH_E173_F	PTPRH	1.93399e-08	0
GABRB3_P92_F	GABRB3	1.95928e-08	1	NO	rs36005339	A/T: A allele=100%, T allele=0%	0
KRT1_P798_R	KRT1	2.01827e-08	0
HS3ST2_P171_F	HS3ST2	2.55234e-08	1	NO	rs1805088;rs45592943	C/T: C allele=100%, T allele=0%	0
NTRK3_P636_R	NTRK3	3.4206e-08	1
IGFBP3_P423_R	IGFBP3	3.50883e-08	1	NO	rs9951523	C/T: C allele=97%, T allele=3%	0
MYOD1_E156_F	MYOD1	3.57843e-08	1
TUSC3_P85_R	TUSC3	3.645e-08	1	NO	rs34597537;rs3215003	ins/delC: del/del=100%	0
MEST_E150_F	MEST	3.71408e-08	0
NRG1_P558_R	NRG1	3.82308e-08	1	YES	rs7420590	G/A: freq unknown	na
PGR_P790_F	PGR	3.93414e-08	0
GAS7_P622_R	GAS7	4.34247e-08	1
ADCYAP1_P398_F	ADCYAP1	5.22495e-08	1
EPHA5_E158_R	EPHA5	5.2281e-08	1
GSTM2_P109_R	GSTM2	5.52177e-08	1
CPA4_E20_F	CPA4	5.88103e-08	0
IFNG_E293_F	IFNG	6.93381e-08	0	NO	rs1883832	C/T: C allele=78%, T allele=22%	1
MPO_P883_R	MPO	7.69743e-08	0
DAB2IP_E18_R	DAB2IP	8.23764e-08	1
ADAMTS12_E52_R	ADAMTS12	8.44781e-08	1
ADCYAP1_P455_R	ADCYAP1	8.62906e-08	1
DLC1_P695_F	DLC1	9.65874e-08	0
PI3_P274_R	PI3	1.08363e-07	0
BDNF_P259_R	BDNF	1.19345e-07	1	NO	rs4906901	A/C: freq unknown	na
S100A2_E36_R	S100A2	1.2143e-07	0
MME_E29_F	MME	1.31365e-07	1
FLT4_P180_R	FLT4	1.33776e-07	1
TUSC3_E29_R	TUSC3	1.35219e-07	1
TNFSF10_E53_F	TNFSF10	1.38634e-07	0
WNT8B_E487_F	WNT8B	1.48343e-07	0
SOX17_P303_F	SOX17	1.54693e-07	1
CSPG2_E38_F	CSPG2	1.60345e-07	1
SFRP1_E398_R	SFRP1	1.82073e-07	1
MEG3_E91_F	MEG3	1.92053e-07	1	NO	rs6498979	C/T: freq unknown	na
KDR_E79_F	KDR	1.97236e-07	1
NTSR1_P318_F	NTSR1	1.98612e-07	1
CTLA4_P1128_F	CTLA4	2.01572e-07	0
WT1_P853_F	WT1	2.05463e-07	1	NO	rs34456313	ins/delG: freq unknown	na
ESR1_E298_R	ESR1	2.06801e-07	1
RIPK3_P124_F	RIPK3	2.08757e-07	0
HS3ST2_P546_F	HS3ST2	2.201e-07	1
PENK_P447_R	PENK	2.28242e-07	1
FGF5_E16_F	FGF5	2.45873e-07	1	NO	rs41416852	A/G: G allele=100%, A allele=0%	0
CD40_P372_R	CD40	2.49764e-07	1	NO	rs10234713	A/G: A allele=99%, G allele=1%	1
SPI1_P929_F	SPI1	2.55236e-07	0
COL1A2_P48_R	COL1A2	2.89102e-07	1	NO	rs3810773	A/G: freq unknown	na
DCC_P471_R	DCC	2.97854e-07	1
HOXA5_P1324_F	HOXA5	3.0522e-07	1
RBP1_E158_F	RBP1	3.13316e-07	1
NEFL_E23_R	NEFL	3.13404e-07	1
HBII-52_E142_F	HBII-52	3.21566e-07	0	NO	rs433139	C/G: freq unknown	na
AGTR1_P154_F	AGTR1	3.57878e-07	1
MEG3_P235_F	MEG3	3.6377e-07	1
MME_P388_F	MME	3.64733e-07	1
CARD15_P665_F	CARD15	3.79362e-07	0	NO	rs28736786; rs4292323	A/C: freq unknown	na
ER_seq_a1_S60_F	ER	3.84737e-07	1
EPHA5_P66_F	EPHA5	4.14202e-07	1
DES_E228_R	DES	4.35373e-07	1
IRAK3_P13_F	IRAK3	4.70543e-07	1
LMO1_E265_R	LMO1	4.9594e-07	1	NO	rs28372675	C/T: C allele=67%, T allele=33%	1
PEG10_P978_R	PEG10	5.01681e-07	1
EMR3_E61_F	EMR3	5.18593e-07	0
WNT2_P217_F	WNT2	5.24584e-07	1	NO	rs10706596	ins/delG: freq unknown	na
TBX1_P885_R	TBX1	5.59486e-07	1
MMP7_E59_F	MMP7	5.68082e-07	0
VAMP8_P114_F	VAMP8	6.19473e-07	0
AGTR1_P41_F	AGTR1	7.63547e-07	1
DBC1_P351_R	DBC1	7.76491e-07	1
ALOX12_P223_R	ALOX12	8.39301e-07	1
PI3_P1394_R	PI3	9.19592e-07	0
MMP2_E21_R	MMP2	9.39952e-07	1
DCC_P177_F	DCC	9.57798e-07	1
OPCML_E219_R	OPCML	9.63745e-07	1
EMR3_P39_R	EMR3	1.17966e-06	0
FGF3_P171_R	FGF3	1.19331e-06	1
PI3_E107_F	PI3	1.2776e-06	0	NO	rs11736206	G/T: G allele=100%, T allele=0%	0
VAMP8_P241_F	VAMP8	1.33276e-06	0
CSPG2_P82_R	CSPG2	1.34679e-06	1
CDH11_P354_R	CDH11	1.49598e-06	1	NO	rs4995341;rs4995342;rs4995343	A/G: freq unknown	na
MYH11_P22_F	MYH11	1.94906e-06	1	NO	rs9340771	C/T: T allele=99%, C allele=1%	0
CEACAM1_P44_R	CEACAM1	1.96463e-06	0	NO	rs34178679	A/G: freq unknown	na
ALOX12_E85_R	ALOX12	2.00447e-06	1
FLT3_E326_R	FLT3	2.12094e-06	1
NRG1_E74_F	NRG1	2.12264e-06	1
ERN1_P809_R	ERN1	2.13334e-06	0
WT1_E32_F	WT1	2.17071e-06	1
CCNA1_P216_F	CCNA1	2.21207e-06	1
CCNA1_E7_F	CCNA1	2.24212e-06	1
LYN_P241_F	LYN	2.25492e-06	1
EPHA7_E6_F	EPHA7	2.26861e-06	1	YES	;rs45537841	A/G: G allele = 73%, A allele=27%	1
CD40_E58_R	CD40	2.50568e-06	1	NO	rs45521832; rs11765572	A/G: A allele=14%, G allele=86%	1
CD34_E20_R	CD34	2.56101e-06	1
MOS_E60_R	MOS	2.74711e-06	1
CSF1R_E26_F	CSF1R	2.92455e-06	0
FGFR1_P204_F	FGFR1	3.31211e-06	1
IRAK3_E130_F	IRAK3	3.37311e-06	1
ABCB4_P892_F	ABCB4	3.53195e-06	0	NO	rs28383487	A/C: A allele=3%, C allele=97%	0
PDE1B_P263_R	PDE1B	3.67437e-06	1
CAPG_E228_F	CAPG	3.85404e-06	0
SEZ6L_P299_F	SEZ6L	4.48405e-06	1
AIM2_P624_F	AIM2	4.50414e-06	0
VAMP8_E7_F	VAMP8	4.6686e-06	0
IGF2AS_E4_F	IGF2AS	4.85513e-06	1
SEZ6L_P249_F	SEZ6L	4.9227e-06	1
CCL3_P543_R	CCL3	5.12156e-06	0	NO	rs3806469	A/G: A allele =1%, G allele =99%	0
HPN_P374_R	HPN	5.25728e-06	1
PTPRH_P255_F	PTPRH	5.36382e-06	0
MMP9_E88_R	MMP9	5.4647e-06	0	NO	rs45546040	C/T: freq unknown	na
HCK_P858_F	HCK	5.51465e-06	1
IGF2AS_P203_F	IGF2AS	6.15765e-06	1
TMEFF2_P210_R	TMEFF2	6.34585e-06	1	NO	rs2069711	G/T: T allele=100%, G allele=0%	0
SRC_E100_R	SRC	6.87496e-06	0
COL1A2_E299_F	COL1A2	7.13686e-06	1
MEST_P62_R	MEST	7.75813e-06	0
TFPI2_E141_F	TFPI2	7.85491e-06	1
EPHA7_P205_R	EPHA7	7.99431e-06	1
TSP50_P137_F	TSP50	8.78004e-06	1
PGR_E183_R	PGR	8.84383e-06	0
HLA-DPB1_E2_R	HLA-DPB1	9.08179e-06	0
SRC_P164_F	SRC	9.4263e-06	0
SERPINB2_P939_F	SERPINB2	9.89772e-06	0
TCF4_P317_F	TCF4	1.03773e-05	1
HTR1B_P222_F	HTR1B	1.07987e-05	1	NO	rs12324391;rs2009256	C/T: C allele=73%; T allele=27%	1
SGCE_E149_F	SGCE	1.11464e-05	1
MYOD1_P50_F	MYOD1	1.15611e-05	1
EPO_E244_R	EPO	1.25755e-05	1
GALR1_E52_F	GALR1	1.35922e-05	1
GLI3_P453_R	GLI3	1.37303e-05	1
CHFR_P501_F	CHFR	1.40755e-05	1	NO	rs41282752;rs17333103	A/G: freq unknown	na
GML_E144_F	GML	1.45047e-05	0	NO	rs34311679	A/T: A allele=100%, T allele=0%	0
IRAK3_P185_F	IRAK3	1.48909e-05	1
CHGA_E52_F	CHGA	1.61018e-05	1
CYP1B1_E83_R	CYP1B1	1.66153e-05	1
SERPINE1_E189_R	SERPINE1	1.77263e-05	1	NO	rs12362192	G/T: G allele=100%, A allele=0%	0
PRSS1_E45_R	PRSS1	2.06095e-05	0
CARD15_P302_R	CARD15	2.15029e-05	0
RBP1_P150_F	RBP1	2.23632e-05	1
CCKBR_P480_F	CCKBR	2.26117e-05	1	NO	rs13309040	A/C: freq unknown	na
LMTK2_P1034_F	LMTK2	2.29355e-05	0
SPI1_E205_F	SPI1	2.48684e-05	0
FGF3_E198_R	FGF3	2.546e-05	1
VIM_P343_R	VIM	2.57429e-05	1
EPHB6_E342_F	EPHB6	2.81416e-05	1
MST1R_P392_F	MST1R	2.87762e-05	0
DCC_E53_R	DCC	2.88245e-05	1	NO	rs2522207	A/G: freq unknown	na
PALM2-AKAP2_P420_R	PALM2-AKAP2	2.88386e-05	1	NO	rs34475065	G/T: freq unknwon	na
CDH11_E102_R	CDH11	2.99665e-05	1
CCR5_P630_R	CCR5	3.06839e-05	0
MEST_P4_F	MEST	3.2314e-05	0	NO	rs12420823	C/T: freq unknown	na
GLI2_P295_F	GLI2	3.27669e-05	0
1 Differential methylation of genes in tumor relative to normal colonic tissues, "1" and "0" denotes hypermethylation and hypomethylation respectively
2 Data obtained from Byun et al (Byun'09HMG)
