# Supplementary material for: Comprehensive profiling of DNA methylation in colorectal cancer reveals subgroups with distinct clinicopathological and molecular features
Source: BMC Cancer. 2010 May 21;10:227. doi: 10.1186/1471-2407-10-227 (PMC2880997; doi:10.1186/1471-2407-10-227)
Supplement: Additional file 5 — 112 genes differentially methylated between CIMP-H and CIMP-L. Known functions of 112 genes differentially methylated between CIMP-H and CIMP-L and their reported methylation in cancer and putative roles in gastrointestinal cancer. [file 1471-2407-10-227-S5.XLS]

## Sheet: Working 
Supplementary Table 1 202 CpG sites differentially methylated between normal and tumour tissues at P<0.001, FDR 5%
Probe	Gene symbol	P-value (Normal vs Tumor)	Hypermethylation/Hypomethylation§
ABCB4_P892_F	ABCB4	3.53195e-06	0
ADAMTS12_E52_R	ADAMTS12	8.44781e-08	1
ADCYAP1_P398_F	ADCYAP1	5.22495e-08	1
AGTR1_P154_F	AGTR1	3.57878e-07	1
AIM2_P624_F	AIM2	4.50414e-06	0
ALK_E183_R	ALK	8.42959e-09	1
ALOX12_P223_R	ALOX12	8.39301e-07	1
BDNF_P259_R	BDNF	1.19345e-07	1
BMP4_P199_R	BMP4	1.70935e-09	0
CAPG_E228_F	CAPG	3.85404e-06	0
CARD15_P665_F	CARD15	3.79362e-07	0
CCKBR_P480_F	CCKBR	2.26117e-05	1
CCL3_P543_R	CCL3	5.12156e-06	0
CCNA1_P216_F	CCNA1	2.21207e-06	1
CCR5_P630_R	CCR5	3.06839e-05	0
CD34_E20_R	CD34	2.56101e-06	1
CDH11_P354_R	CDH11	1.49598e-06	1
CDH13_E102_F	CDH13	7.88441e-09	1
CEACAM1_P44_R	CEACAM1	1.96463e-06	0
CHFR_P501_F	CHFR	1.40755e-05	1
CHGA_E52_F	CHGA	1.61018e-05	1
COL1A2_P48_R	COL1A2	2.89102e-07	1
CPA4_E20_F	CPA4	5.88103e-08	0
CSF1R_E26_F	CSF1R	2.92455e-06	0
CSPG2_E38_F	CSPG2	1.60345e-07	1
CTLA4_P1128_F	CTLA4	2.01572e-07	0
CYP1B1_E83_R	CYP1B1	1.66153e-05	1
DAB2IP_E18_R	DAB2IP	8.23764e-08	1
DBC1_E204_F	DBC1	3.38608e-11	1
DCC_P471_R	DCC	2.97854e-07	1
DES_E228_R	DES	4.35373e-07	1
DLC1_P695_F	DLC1	9.65874e-08	0
DLK1_E227_R	DLK1	1.87822e-09	1
EMR3_E61_F	EMR3	5.18593e-07	0
EPHA5_E158_R	EPHA5	5.2281e-08	1
EPHA7_P205_R	EPHA7	7.99431e-06	1
EPHB6_E342_F	EPHB6	2.81416e-05	1
EPO_E244_R	EPO	1.25755e-05	1
ER_seq_a1_S60_F	ER	3.84737e-07	1
ERN1_P809_R	ERN1	2.13334e-06	0
ESR1_P151_R	ESR1	3.54585e-10	1
EYA4_E277_F	EYA4	1.26621e-13	1
FGF3_P171_R	FGF3	1.19331e-06	1
FGF5_E16_F	FGF5	2.45873e-07	1
FGFR1_P204_F	FGFR1	3.31211e-06	1
FLI1_E29_F	FLI1	4.3424e-10	1
FLT3_E326_R	FLT3	2.12094e-06	1
FLT4_E206_F	FLT4	1.01917e-08	1
GABRB3_E42_F	GABRB3	3.08142e-09	1
GALR1_E52_F	GALR1	1.35922e-05	1
GAS7_E148_F	GAS7	1.11646e-08	1
GLI2_P295_F	GLI2	3.27669e-05	0
GLI3_P453_R	GLI3	1.37303e-05	1
GML_E144_F	GML	1.45047e-05	0
GSTM2_E153_F	GSTM2	1.42033e-09	1
HBII-52_E142_F	HBII-52	3.21566e-07	0
HCK_P858_F	HCK	5.51465e-06	1
HLA-DPA1_P205_R	HLA-DPA1	1.42629e-08	0
HLA-DPB1_E2_R	HLA-DPB1	9.08179e-06	0
HOXA5_P1324_F	HOXA5	3.0522e-07	1
HPN_P374_R	HPN	5.25728e-06	1
HS3ST2_E145_R	HS3ST2	8.89634e-13	1
HTR1B_E232_R	HTR1B	3.90876e-11	1
IGF2AS_E4_F	IGF2AS	4.85513e-06	1
IGFBP3_P423_R	IGFBP3	3.50883e-08	1
IRAK3_P13_F	IRAK3	4.70543e-07	1
KDR_E79_F	KDR	1.97236e-07	1
KRT1_P798_R	KRT1	2.01827e-08	0
LMTK2_P1034_F	LMTK2	2.29355e-05	0
LYN_P241_F	LYN	2.25492e-06	1
MEG3_E91_F	MEG3	1.92053e-07	1
MEST_E150_F	MEST	3.71408e-08	0
MME_E29_F	MME	1.31365e-07	1
MMP2_E21_R	MMP2	9.39952e-07	1
MMP7_E59_F	MMP7	5.68082e-07	0
MMP9_E88_R	MMP9	5.4647e-06	0
MOS_E60_R	MOS	2.74711e-06	1
MPO_P883_R	MPO	7.69743e-08	0
MST1R_P392_F	MST1R	2.87762e-05	0
MYH11_P22_F	MYH11	1.94906e-06	1
MYOD1_E156_F	MYOD1	3.57843e-08	1
NEFL_P209_R	NEFL	1.52836e-10	1
NGFB_E353_F	NGFB	8.07104e-10	1
NOS3_P38_F	NOS3	8.02041e-09	0
NPY_E31_R	NPY	1.08797e-10	1
NRG1_P558_R	NRG1	3.82308e-08	1
NTRK3_P752_F	NTRK3	4.59086e-10	1
NTSR1_P318_F	NTSR1	1.98612e-07	1
OPCML_E219_R	OPCML	9.63745e-07	1
PALM2-AKAP2_P420_R	PALM2-AKAP2	2.88386e-05	1
PDE1B_P263_R	PDE1B	3.67437e-06	1
PEG10_P978_R	PEG10	5.01681e-07	1
PENK_P447_R	PENK	2.28242e-07	1
PGR_P790_F	PGR	3.93414e-08	0
PI3_P274_R	PI3	1.08363e-07	0
PRSS1_E45_R	PRSS1	2.06095e-05	0
PTPRH_E173_F	PTPRH	1.93399e-08	0
RASGRF1_E16_F	RASGRF1	5.38585e-10	1
RBP1_E158_F	RBP1	3.13316e-07	1
RIPK3_P124_F	RIPK3	2.08757e-07	0
S100A2_E36_R	S100A2	1.2143e-07	0
SCGB3A1_E55_R	SCGB3A1	1.47887e-09	1
SERPINB2_P939_F	SERPINB2	9.89772e-06	0
SERPINE1_E189_R	SERPINE1	1.77263e-05	1
SEZ6L_P299_F	SEZ6L	4.48405e-06	1
SFRP1_P157_F	SFRP1	2.716e-10	1
SGCE_E149_F	SGCE	1.11464e-05	1
SLIT2_E111_R	SLIT2	2.43116e-11	1
SOX17_P287_R	SOX17	1.00377e-09	1
SPI1_P929_F	SPI1	2.55236e-07	0
SPP1_P647_F	SPP1	7.39041e-10	0
SRC_E100_R	SRC	6.87496e-06	0
TBX1_P885_R	TBX1	5.59486e-07	1
TCF4_P317_F	TCF4	1.03773e-05	1
TFPI2_P152_R	TFPI2	3.19816e-12	1
TGFB2_E226_R	TGFB2	5.17817e-10	1
THY1_P149_R	THY1	1.83045e-08	1
TMEFF2_P152_R	TMEFF2	3.36225e-11	1
TNFSF10_E53_F	TNFSF10	1.38634e-07	0
TNFSF8_P184_F	TNFSF8	5.15852e-09	0
TPEF_seq_44_S88_R	TPEF	2.2954e-09	1
TSP50_P137_F	TSP50	8.78004e-06	1
TUSC3_P85_R	TUSC3	3.645e-08	1
TWIST1_E117_R	TWIST1	1.03461e-10	1
VAMP8_P114_F	VAMP8	6.19473e-07	0
VIM_P343_R	VIM	2.57429e-05	1
WNT2_E109_R	WNT2	1.23268e-08	1
WNT8B_E487_F	WNT8B	1.48343e-07	0
WT1_P853_F	WT1	2.05463e-07	1
§ Differential methylation of genes in tumor relative to normal colonic tissues, "1" and "0" denotes hypermethylation and hypomethylation respectively

## Sheet: Additional file 5
Additional file 5 Genes differentially methylated between CIMP-H and CIMP-L, their known functions and reported methylation in cancers
Gene	Mean β-value in CIMP-H	Mean β-value in CIMP-L	P-value (CIMP-L vs CIMP-H)	Reported methylation in cancer	Known function	Involvement in GI cancers	References
NTRK3	0.809479	0.0984232	1.14526e-21	no	a member of the neurotrophic tyrosine receptor kinase (NTRK) family. This kinase is a membrane-bound receptor that, upon neurotrophin binding, phosphorylates itself and members of the MAPK pathway. Signalling through this kinase leads to cell differentiation and may play a role in the development of proprioceptive neurons that sense body position. Mutations in this gene have been associated with …	In the highly metastatic CT26 murine colon cancer cell line, which expresses endogenous TrkC, silencing TrkC expression by small interfering RNA significantly enhanced BMP-2-induced Smad1 phosphorylation and restored BMP-2 growth inhibitory activity, somatic mutations found in colon cancer	Cancer Res. 2007 Oct 15;67(20):9869-77, Science. 2003 May 9;300(5621):949
HS3ST2	0.459951	0.06925	4.5676e-21	methylated in hematological, breast and cervical cancer, methylated in CRC	heparan sulfate biosynthetic enzyme family. It is a type II integral membrane protein and possesses heparan sulfate glucosaminyl 3-O-sulfotransferase activity. This gene is expressed predominantly in brain and may play a role in the nervous system	unknown	J Histochem Cytochem. 2009 May;57(5):477-89, PLoS One. 2009 Sep 11;4(9):e6986, Gynecol Oncol. 2007 Dec;107(3):549-53, Nat Genet. 2007 Feb;39(2):232-6, Oncogene. 2003 Jan 16;22(2):274-80.
FLT3	0.804455	0.0763184	1.60958e-19	no	class III receptor tyrosine kinase that regulates hematopoiesis, activated receptor kinase subsequently phosphorylates and activates multiple cytoplasmic effector molecules in pathways involved in apoptosis, proliferation, and differentiation of hematopoietic cells in bone marrow	unknown	na
TWIST1	0.69629	0.182442	2.75842e-19	methylated in breast, bladder, gastric, lung, cervical,	Basic helix-loop-helix (bHLH) transcription factors have been implicated in cell lineage determination and differentiation	TWIST1 overexpression is associated with nodal invasion and male sex in primary colorectal cancer.	Eur Urol. 2009 Aug 5, Cancer Epidemiol Biomarkers Prev. 2008 Dec;17(12):3325-30, Lab Invest. 2008 Feb;88(2):161-70, Mol Cancer. 2007 Oct 29;6:70, Cancer Epidemiol Biomarkers Prev. 2007 Jun;16(6):1178-84, Ann Surg Oncol. 2009 Jan;16(1):78-87
EPHA5	0.573611	0.165517	7.88957e-19	methylated in breast Ca	ephrin receptor subfamily of the protein-tyrosine kinase family. EPH and EPH-related receptors have been implicated in mediating developmental events, particularly in the nervous system	unknown	Hum Pathol. 2009 Sep 4
NRG1	0.409263	0.05906	6.09967e-18	no	a signaling protein that mediates cell-cell interactions and plays critical roles in the growth and development of multiple organ systems	unknown	na
SEZ6L	0.606958	0.0512479	7.08239e-18	methylated in Gastric Ca,	unknown	unknown	Lab Invest. 2008 Feb;88(2):161-70
AGTR1	0.662837	0.08997	1.02705e-17	no	Angiotensin II is a potent vasopressor hormone and a primary regulator of aldosterone secretion. It is an important effector controlling blood pressure and volume in the cardiovascular system.	unknown	na
CD40	0.658741	0.30757	1.02204e-16	no	TNF-receptor superfamily. This receptor has been found to be essential in mediating a broad variety of immune and inflammatory responses including T cell-dependent immunoglobulin class switching, memory B cell development, and germinal center formation	CD40 is expressed in a proportion of established CRC lines in culture and that receptor expression is functional. Activation of CD40 by membrane-presented CD40L causes high levels of death in CD40-positive CRC cells and induces secretion of proinflammatory cytokines	Int J Cancer. 2007 Sep 15;121(6):1373-81
EYA4	0.500187	0.183125	2.41424e-16	methylated in ulcerative-colitis-related dysplasia, Barrett's esophagus and esophageal adenocarcinoma, colon Ca	aberrant expression in the steady state level of EYA4 triggers distinct apoptotic mechanisms, implicating these genes as possible regulators of programmed cell death	Methylated in ulcerative colitis-associated dysplasia, CRC	Clin Gastroenterol Hepatol. 2006 Feb;4(2):212-8, Cancer Epidemiol Biomarkers Prev. 2005 Apr;14(4):830-4, Nucleic Acids Res. 2006 May 2;34(8):e59
NOS3	0.544745	0.858133	3.93834e-16	no	Nitric oxide is a reactive free radical which acts as a biologic mediator in several processes, including neurotransmission and antimicrobial and antitumoral activities	eNOS-deficient mice had greater leukocyte infiltration, gut injury, and expressed higher levels of the mucosal addressin, MAdCAM-1. These results demonstrate that eNOS plays an important role in limiting injury to the intestine during experimental colitis and altered eNOS content and/or activity may contribute to human IBD. The number of NOS-3-immunoreactive vascular profiles increased in the lam…	Free Radic Biol Med. 2003 Dec 15;35(12):1679-87, Scand J Gastroenterol. 2001 Feb;36(2):180-9, Virchows Arch. 2000 Feb;436(2):109-14,
EPHA7	0.558992	0.182731	6.99015e-16	methylated in CRC, prostate, gastric Ca, lymphoma	ephrin receptor subfamily of the protein-tyrosine kinase family. EPH and EPH-related receptors have been implicated in mediating developmental events, particularly in the nervous system	hypermethylation of colorectal cancers was more frequent in male than in female (P=0.0078), and in moderately differentiated than in well-differentiated adenocarcinomas (P=0.0361). There was a tendency that hypermethylation in rectal cancers was more frequent than in colon cancers (P=0.0816). Hypermethylation was also observed in colorectal adenomas	Oncogene. 2005 Aug 25;24(36):5637-47, Int J Cancer. 2009 Jan 1;124(1):88-94, Hum Pathol. 2007 Nov;38(11):1649-56, Oncogene. 2007 Jun 21;26(29):4243-52
CSPG2	0.727515	0.130548	1.16086e-15	methylated in astrocytoma, hepatocellular carcinoma, dysplastic epithelium from high-grade dysplasia (HGD)/cancer patients with UC	a member of the aggrecan/versican proteoglycan family. The protein encoded is a large chondroitin sulfate proteoglycan and is a major component of the extracellular matrix. This protein is involved in cell adhesion, proliferation, proliferation, migration and angiogenesis and plays a central role in tissue morphogenesis and maintenance.	CSPG2 is directly transactivated by p53	BMC Cancer. 2004 Sep 14;4:65, Cell Res. 2003 Oct;13(5):319-33, Cancer Res. 2001 May 1;61(9):3573-7, Proc Natl Acad Sci U S A. 2002 Nov 26;99(24):15632-7
RASGRF1	0.727514	0.161971	1.4829e-15	no	a guanine nucleotide exchange factor that stimulates the dissociation of GDP from RAS protein	unknown	na
NGFB	0.824199	0.405904	1.82005e-15	no	This protein has nerve growth stimulating activity and the complex is involved in the regulation of growth and the differentiation of sympathetic and certain sensory neurons	unknown	na
RBP1	0.486405	0.0637911	2.11913e-15	methylated in esophageal SCC, B-cell lymphoma, intrahepatic cholangiocarcinoma, prostate Ca, gastric Ca, CRC	encodes the carrier protein involved in the transport of retinol (vitamin A alcohol) from the liver storage site to peripheral tissue. Vitamin A is a fat-soluble vitamin necessary for growth, reproduction, differentiation of epithelial tissues, and vision	RBP1 is methylated in the aberrant crypt foci and tumor of CRC patients	Int J Cancer. 2005 Jul 10;115(5):747-51, Oncol Rep. 2009 Apr;21(4):1067-73, Leukemia. 2008 May;22(5):1035-43, Arch Pathol Lab Med. 2007 Jun;131(6):923-30, J Pathol. 2007 Feb;211(3):269-77, Cancer. 2005 Oct 15;104(8):1609-19
ALK	0.625972	0.271445	4.18004e-15	no	The 2;5 chromosomal translocation is frequently associated with anaplastic large cell lymphomas (ALCLs). The translocation creates a fusion gene consisting of the ALK (anaplastic lymphoma kinase) gene and the nucleophosmin (NPM) gene: ALK plays an important role in the development of the brain and exerts its effects on specific neurons in the nervous system	echinoderm microtubule-associated protein-like 4-anaplastic lymphoma kinase (EML4-ALK) fusion gene is an oncogene in CRC	Mol Cancer Res. 2009 Sep;7(9):1466-76
MYH11	0.718354	0.136361	4.93042e-15	no	It functions as a major contractile protein, converting chemical energy into mechanical energy through the hydrolysis of ATP.	mutated & differentially expressed in CRC of HNPCC patients, somatic protein-elongating frameshift mutations in 55% of CRCs displaying microsatellite instability and in the germ-line of one individual with PJS. All mutations resulted in unregulated molecules displaying constitutive motor activity. Unregulated MYH11 may affect the cellular energy balance or disturb cell lineage decisions in tumor …	Br J Cancer. 2008 Nov 18;99(10):1726-8, Proc Natl Acad Sci U S A. 2008 Apr 8;105(14):5513-8, J Surg Res. 2008 Jan;144(1):29-35
NPY	0.515046	0.175823	5.22089e-15	no	a neurotransmitter expressed in submucous and myenteric nerves	decrease in vasoconstrictor neurotransmitters NPY around submucosal arterioles of both early and advanced polyps, Gastrointestinal secretion, absorption, motility, cell proliferation, local immune defense and blood flow are all regulated by the neuroendocrine peptides, In 12-month-old mice, the concentrations of PYY, somatostatin, VIP, NPY, galanin and neurotensin decreased compared with those in…	Colorectal Dis. 2006 Mar;8(3):230-4, Gerontology. 1999 Jan-Feb;45(1):17-22
LMO1	0.609171	0.172007	6.89268e-15	no	It is mapped to an area of consistent chromosomal translocation in chromosome 11, disrupting it in T-cell leukemia	unknown	na
PEG10	0.688268	0.219654	7.40388e-15	no	the imprinted gene paternally expressed gene-10 (PEG10) has been reported to support proliferation in hepatocellular carcinomas	unknown	na
GAS7	0.671188	0.105073	2.12411e-14	no	expressed primarily in terminally differentiated brain cells and predominantly in mature cerebellar Purkinje neurons. GAS7 plays a putative role in neuronal development	Expression downregulated in MSI+ CRC	Mol Cancer. 2007 Aug 23;6:54
ADAMTS12	0.652088	0.236449	2.28229e-14	methylated in cancer cell lines and CRC,	It may play roles in pulmonary cells during fetal development or in tumor processes through its proteolytic activity or as a molecule potentially involved in regulation of cell adhesion	Anti-tumor protease that can reduce the proliferative properties of tumor cells. This function is lost by epigenetic silencing in tumor cells, but concurrently induced in stromal cells, probably as part of a response of the normal tissue aimed at controlling the progression of cancer.	J Cell Sci. 2009 Aug 15;122(Pt 16):2906-13
PTPRH	0.638581	0.909444	2.44495e-14	methylated in breast Ca	a member of the protein tyrosine phosphatase (PTP) family. PTPs are known to be signaling molecules that regulate a variety of cellular processes including cell growth, differentiation, mitotic cycle, and oncogenic transformation.	Overexpressed in CRC	Mol Endocrinol. 2009 Feb;23(2):176-87; Biochem Biophys Res Commun. 1997 Feb 24;231(3):705-11
IRAK3	0.536266	0.0865695	2.5036e-14	no	IRAK-M is a negative regulator of Toll-like receptor signalling , deletion of IRAK-M enhances host anti-tumor immune response	unknown	Cell. 2002 Jul 26;110(2):191-202, Mol Immunol. 2007 Jul;44(14):3453-61.
CDH13	0.693148	0.163172	5.08639e-14	methylated in CRC, endometrial, prostate, breast Ca	a calcium dependent cell-cell adhesion glycoprotein, a putative mediator of cell-cell interaction in the heart and may act as a negative regulator of neural cell growth	CDH13 expression is frequently silenced by aberrant methylation in colorectal cancers and adenomas and that methylation of CDH13 commences at an early stage of multistep colorectal tumorigenesis; specifically methylated in poorly differentiated CRC; methylated in CRC without lymph node metastasis	Cancer Res. 2002 Jun 15;62(12):3382-6; Br J Cancer. 2004 Mar 8;90(5):1030-3; Dis Colon Rectum. 2005 Jun;48(6):1282-6; Anticancer Res. 2006 Jan-Feb;26(1A):55-8
FGF3	0.272543	0.0194753	1.1497e-13	no	possess broad mitogenic and cell survival activities and are involved in a variety of biological processes including embryonic development, cell growth, morphogenesis, tissue repair, tumor growth and invasion. This gene was identified by its similarity with mouse fgf3/int-2, a proto-oncogene activated in virally induced mammary tumors in the mouse. Frequent amplification of this gene has been fou…	FGF-3 is activated in tumors induced in nude mice by MYC-transfected cells from non-tumorigenic clones. However, in most of the cell lines established from these tumors, FGF-3 expression tends to be lost upon in vitro propagation, The FGF-3 gene is constitutively expressed in tumorigenic clones from the SW613-S human colon carcinoma cell line but is silent in non-tumorigenic clones, Int-2 was pos…	Oncogene. 1995 Jun 15;10(12):2331-42, J Biol Chem. 2000 Jun 9;275(23):17364-73, J Gastroenterol Hepatol. 2002 Oct;17(10):1084-6
ADCYAP1	0.596821	0.172398	1.34501e-13	no	adenylate cyclase activating polypeptide 1. Mediated by adenylate cyclase activating polypeptide 1 receptors, this polypeptide stimulates adenylate cyclase and subsequently increases the cAMP level in target cells. Adenylate cyclase activating polypeptide 1 is not only a hypophysiotropic hormone, but also functions as a neurotransmitter and neuromodulator. In addition, it plays a role in paracrin…	60% of the PACAP KO mice developed colorectal tumors with an aggressive-appearing pathology, PACAP is capable of increasing the number of viable cells and regulating Fas-R expression in a human colonic cancer cell line, suggesting that PACAP might play a role in the regulation of colon cancer growth and modulation of T lymphocyte anti-tumoral response via the Fas-R/Fas-L apoptotic pathway, Pituit…	Int J Cancer. 2008 Apr 15;122(8):1803-9, Regul Pept. 2002 Nov 15;109(1-3):115-25, Cell Signal. 1998 Jan;10(1):13-26
SFRP1	0.517484	0.139921	1.45163e-13	methylated in renal, breast, NSCLC, ovarian, esophageal, HCC, oral squamous cell carcinoma, CRC	a member of the SFRP family that contains a cysteine-rich domain homologous to the putative Wnt-binding site of Frizzled proteins. Members of this family act as soluble modulators of Wnt signaling; epigenetic silencing of SFRP genes leads to deregulated activation of the Wnt-pathway which is associated with cancer	methylated in CRC, associated with progression from inflammatory bowel disease (IBD) to IBD-related neoplasia, age-related methylation in normal colonic mucosa of CRC patients, 52% of syndromic hyperplastic polyps showed a reproducible and distinct staining pattern for secreted Frizzled receptor protein 1 that was not seen in control specimens and that was associated with larger polyp size and lo…	Cancer Res. 2004 Feb 1;64(3):883-8, Arch Pathol Lab Med. 2004 Sep;128(9):967-73, Br J Cancer. 2008 Jul 8;99(1):136-42, Hum Mol Genet. 2009 Apr 1;18(7):1332-42, Gynecol Oncol. 2009 Feb;112(2):301-6, Mol Cancer. 2008 Nov 6;7:83, Int J Cancer. 2009 Jan 15;124(2):387-93, Mol Cancer. 2008 Oct 2;7:75, Oncogene. 2007 Aug 16;26(38):5680-91, J Gastroenterol. 2008;43(5):378-89, Int J Oncol. 2008 Jun;32(6):…
VIM	0.464772	0.111303	3.00249e-13	methylated in CRC	a member of the intermediate filament family. Intermediate filamentents, along with microtubules and actin microfilaments, make up the cytoskeleton. The protein encoded by this gene is responsible for maintaining cell shape, integrity of the cytoplasm, and stabilizing cytoskeletal interactions. It is also involved in the immune response, and controls the transport of low-density lipoprotein (LDL)…	in HCT116 colon cancer cells treated with selenomethionine, VIM expression is increased	Clin Chem. 2006 Dec;52(12): Cancer Biol Ther. 2007 Apr;6(4):494-503
FLT4	0.624514	0.219454	3.29456e-13	no	a tyrosine kinase receptor for vascular endothelial growth factors C and D. The protein is thought to be involved in lymphangiogenesis and maintenance of the lymphatic endothelium	VEGF-D is a mitogen for endothelial cells, VEGF-D is a ligand for VEGFR-3 (Flt4) and can activate these receptors	Proc Natl Acad Sci U S A. 1998 Jan 20;95(2):548-53
GALR1	0.425026	0.111031	3.80291e-13	methylated in HNSCC	GALR1 inhibits adenylyl cyclase via a G protein of the Gi/Go family. GALR1 is widely expressed in the brain and spinal cord, as well as in peripheral sites such as the small intestine and heart	Expressed at the highest level in the large intestine of mice	Clin Cancer Res. 2008 Dec 1;14(23):7604-13, Neuropeptides. 2005 Jun;39(3):349-52,
CDH11	0.445143	0.0524642	4.50264e-13	no	a type II classical cadherin from the cadherin superfamily, integral membrane proteins that mediate calcium-dependent cell-cell adhesion, Expression of this particular cadherin in osteoblastic cell lines, and its upregulation during differentiation, suggests a specific function in bone development and maintenance	Up-regulated in inflammatory bowel disease	PLoS Med. 2005 Aug;2(8):e199
SRC	0.750795	0.915804	4.58967e-13	no	This proto-oncogene may play a role in the regulation of embryonic development and cell growth. The protein encoded by this gene is a tyrosine-protein kinase whose activity can be inhibited by phosphorylation by c-SRC kinase. Mutations in this gene could be involved in the malignant progression of colon cancer	dominant acting protooncogene in CRC, Induction of cyclooxygenase-2 overexpression in human gastric epithelial cells by Helicobacter pylori involves TLR2/TLR9 and c-Src-dependent nuclear factor-kappaB activation	Cancer. 1992 Sep 1;70(5 Suppl):1216-21, Mol Pharmacol. 2004 Dec;66(6):1465-77
MMP2	0.469806	0.111915	8.13828e-13	methylated in CRC, lung, breast Ca,	This gene encodes an enzyme which degrades type IV collagen, the major structural component of basement membranes. The enzyme plays a role in endometrial menstrual breakdown, regulation of vascularization and the inflammatory response, MMP-2 protects against tissue damage and maintains gut barrier function	MMP2 activation may be required for tumor invasion in CRC	PLoS One. 2009 Sep 11;4(9):e7012, Am J Physiol Gastrointest Liver Physiol. 2009 Feb;296(2):G175-84, Mol Med. 2000 May;6(5):450-60
WNT2	0.744817	0.284932	8.27948e-13	no	The WNT gene family consists of structurally related genes which encode secreted signaling proteins. These proteins have been implicated in oncogenesis and in several developmental processes, including regulation of cell fate and patterning during embryogenesis	WNT2 is overexpressed in CRC & Barrett's esophagus, WNT2 abrogates Fz4 expression in some CRC cell lines	Oncogene. 2006 May 18;25(21):3084-92, Neoplasma. 2009;56(2):119-23
SCGB3A1	0.776035	0.193663	1.07568e-12	methylated in nasopharyngeal, oral, esophageal, breast, lung, gastric, testicular germ cell, ovarian Ca and neuroblastoma, CRC	HIN-1 is a potent inhibitor of anchorage-dependent and anchorage-independent cell growth, cell migration, and invasion. Expression of HIN-1 in synchronized cells inhibits cell cycle reentry and the phosphorylation of the retinoblastoma protein (Rb), whereas in exponentially growing cells, HIN-1 induces apoptosis without apparent cell cycle arrest and effect on Rb phosphorylation	Methylated in CRC, correlate with MSI+,	Mol Cancer. 2008 Dec 31;7:94, Clin Cancer Res. 2009 Jun 15;15(12):4174-80, Cancer Epidemiol Biomarkers Prev. 2009 Mar;18(3):901-14, Epigenetics. 2008 Nov;3(6):336-41, Lab Invest. 2008 Feb;88(2):161-70, APMIS. 2007 Oct;115(10):1147-60, Mol Cancer. 2007 Jul 10;6:45, Clin Cancer Res. 2007 Jun 1;13(11):3191-7, Cancer Res. 2005 Nov 1;65(21):9659-69
WT1	0.713978	0.132832	1.59986e-12	methylated in CRC, cervical, ovarian, breast, astrocytoma, hypomethylated in renal cancer,	It has an essential role in the normal development of the urogenital system, and it is mutated in a small subset of patients with Wilm's tumors	Expression of WT1 in CRC is inconsistent in different studies - 1. WT1 is overexpressed in CRC, no mutation/deletion found. 2. The expression of WT1 gene, as revealed by in situ hybridization, showed no differences between normal colonic mucosa and malignant carcinoma. The transcriptional activity of WT1 proteins and their ability to function as tumor suppressors or oncogenes depends on the cellu…	Stem Cells. 2008 Jul;26(7):1808-17, Int J Cancer. 2008 Jul 1;123(1):161-7, Cancer. 2005 Nov 1;104(9):1924-30, World J Gastroenterol. 2004 Dec 1;10(23):3441-54, BMC Cancer. 2004 Sep 14;4:65, Br J Cancer. 1997;76(9):1124-30, Cancer Sci. 2003 Aug;94(8):712-7, J Biol Chem. 2003 Jan 31;278(5):3474-82, Br J Cancer. 1997;76(9):1124-30
TFPI2	0.345717	0.0666605	1.60215e-12	methylated in CRC, esophageal, gastric, melanoma, cervical, hepatocellular Ca	the expression of TFPI-2 diminishes with an increasing degree of malignancy, which may suggest a role for TFPI-2 in the maintenance of tumor stability and inhibition of the growth of neoplasms	TFPI2 methylation was detected in stool DNA from stage I to III CRC patients	Cancer Res. 2009 Jun 1;69(11):4691-9, Oncol Rep. 2009 Apr;21(4):1067-73, Clin Cancer Res. 2009 Mar 1;15(5):1801-7, Eur J Cancer. 2009 May;45(7):1282-93, Cancer Epidemiol Biomarkers Prev. 2006 Jan;15(1):114-23, Hepatology. 2007 May;45(5):1129-38, Thromb Haemost. 2003 Jul;90(1):140-6
IGFBP3	0.687836	0.297074	1.86545e-12	methylated in hepatocellular, prostate, renal, gastric, colorectal Ca	a member of the insulin-like growth factor binding protein (IGFBP) family, circulates in the plasma, prolonging the half-life of IGFs and altering their interaction with cell surface receptors. induced by wild-type p53, regulates IGF and interacts with the TGF-beta pathway	Methylated in CIMP-low CRC at low level, IGFBP3 methylation is inversely associated with MSI in CIMP-high colorectal cancers, and this relationship is limited to p53-negative tumors	Neoplasia. 2007 Dec;9(12):1091-8, Cancer Sci. 2006 Jan;97(1):64-71, Mod Pathol. 2008 Mar;21(3):245-55, J Clin Invest. 2007 Sep;117(9):2713-22, Br J Cancer. 2007 May 21;96(10):1587-94, Cancer Res. 2006 May 15;66(10):5021-8,
GLI3	0.505496	0.152105	1.89724e-12	no	DNA-binding transcription factors and are mediators of Sonic hedgehog (Shh) signaling	expression of wild-type SMO is required for expression of GLI3 by a mechanism that is independent of conventional Hedgehog signalling, the repressive form of Gli3, characteristic of an inactive pathway, was detected in SW480 and Colo320 cells,	Cancer Lett. 2004 Apr 30;207(2):205-14, Int J Cancer. 2007 Dec 15;121(12):2622-7
CCKBR	0.581402	0.0835811	1.90713e-12	no	a G-protein coupled receptor for gastrin and cholecystokinin (CCK), regulatory peptides of the brain and gastrointestinal tract. This protein is a type B gastrin receptor, which has a high affinity for both sulfated and nonsulfated CCK analogs and is found principally in the central nervous system and the gastrointestinal tract.	CCKBR was present in 96% of polyps. Expression of gastrin and CCKBR was seen in all histological types and sizes of polyps. Activation of cholecystokinin-2 receptor (CCK2R) by gastrin stimulates a rapid activation of focal adhesion kinase (FAK) pathway in human colon cancer cells. CCK2R regulating invasion and motility of colon cancer cells, and support a role of CCK2R in the progression of colon…	Gut. 2000 Dec;47(6):820-4, Int J Cancer. 2006 Dec 15;119(12):2724-32
TBX1	0.766651	0.236658	2.11776e-12	no	regulation of developmental processes	unknown	na
MME	0.647809	0.108686	2.54722e-12	no	a common acute lymphocytic leukemia antigen that is an important cell surface marker in the diagnosis of human acute lymphocytic leukemia (ALL). This protein is present on leukemic cells of pre-B phenotype, which represent 85% of cases of ALL, It is a glycoprotein that is particularly abundant in kidney.	CD10 expression is an integral part of colorectal carcinogenesis and seems to contribute to the invasion and thus probably facilitates metastasis, CD10 expression was detected in more than half of the cases of non-polypoid growth colorectal neoplasms	Hum Pathol. 2002 Aug;33(8):806-11, Histopathology. 2008 Apr;52(5):569-77
DBC1	0.707537	0.250105	3.23033e-12	methylated in hematological malignancies, non-small cell lung cancer, oral squamous cell carcinoma, bladder cancer	unknown	lost in many cancer cell lines and promotes TP53-mediated apoptosis through specific inhibition of SIRT1	PLoS One. 2009 Sep 11;4(9):e6986, Mod Pathol. 2008 May;21(5):632-8, Hum Mol Genet. 2005 Apr 15;14(8):997-1007, Br J Cancer. 2004 Aug 16;91(4):760-4, Oncogene. 2001 Jan 25;20(4):531-7, Genes Chromosomes Cancer. 2009 Aug 11;48(11):953-962
DES	0.419034	0.251371	3.80458e-12	no	a muscle-specific class III intermediate filament. Homopolymers of this protein form a stable intracytoplasmic filamentous network connecting myofibrils to each other and to the plasma membrane	DES and ENO1 act as the central elements in colon cancer susceptibility, and protein biosynthesis and the ribosome-associated function categories largely account for the colon cancer tumuorigenesis	BMC Syst Biol. 2008 Aug 10;2:72
SLIT2	0.778227	0.294736	4.10326e-12	methylated in leukemia, breast, liver, lung, cervical, renal Ca, glioma, CRC	a group of secreted glycoproteins that play a role in the regulation of cell migration	SLIT2 axon guidance molecule is frequently inactivated in colorectal cancer and suppresses growth of colorectal carcinoma cells.	Neoplasia. 2008 Dec;10(12):1411-20, Cancer Res. 2003 Mar 1;63(5):1054-8, Epigenetics. 2009 May;4(4):265-9, J Histochem Cytochem. 2009 May;57(5):477-89, Biochem Biophys Res Commun. 2009 Jan 30;379(1):86-91, Br J Cancer. 2004 Dec 13;91(12):2071-8, Oncogene. 2003 Jul 17;22(29):4611-6., Int J Cancer. 2003 Jan 20;103(3):306-15,
PDE1B	0.595707	0.118762	5.69038e-12	no	PDE1B2 regulates cGMP and a subset of the phenotypic characteristics acquired upon macrophage differentiation from a monocyte, likely to regulate cGMP in macrophages	unknown	Proc Natl Acad Sci U S A. 2005 Jan 11;102(2):497-502, Proc Natl Acad Sci U S A. 2006 Jan 10;103(2):460-5
GABRB3	0.877488	0.619686	1.00904e-11	no	receptor for gamma-aminobutyric acid, the major inhibitory transmitter of the nervous system. This gene is located on the long arm of chromosome 15 in a cluster with two genes encoding related subunits of the family. Mutations in this gene may be associated with the pathogenesis of Angelman syndrome, Prader-Willi syndrome, and autism	unknown	na
TMEFF2	0.74525	0.188635	1.61947e-11	methylated in cholangiocarcinoma, gastric, esophageal, lung Ca, CRC	TMEFF2 contributes to cell proliferation in an ADAM17-dependent autocrine fashion in cells expressing this protein	HPP1 demonstrates tumor suppressive and pro-apoptotic activity, both in vitro and in vivo, activation of the STAT1 pathway likely represents the principal mediator of HPP1's tumor suppressive properties; frequent TPEF methylation in primary colorectal cancers and liver metastases, indicating that epigenetic alterations are not only present in the early phases of carcinogenesis, but are also commo…	J Biol Chem. 2007 Dec 28;282(52):37378-88, Virchows Arch. 2009 Sep 10, Mol Cancer. 2008 Oct 2;7:75, Dig Liver Dis. 2008 Dec;40(12):920-6, Lung Cancer. 2009 May;64(2):155-9, Clin Chem. 2008 Feb;54(2):414-23, Int J Cancer. 2006 Sep 15;119(6):1298-302, Neoplasia. 2005 Aug;7(8):771-8, Gastroenterology. 2005 Jul;129(1):74-85, Proc Natl Acad Sci U S A. 2001 Jan 2;98(1):265-70, Int J Cancer. 2008 Apr 1;…
KDR	0.768049	0.255994	1.62874e-11	methylated in stomach cancer, colon cancer and hepatocellular carcinoma	a type III receptor tyrosine kinase, VEGF receptor, mediates VEGF-induced endothelial proliferation, survival, migration, tubular morphogenesis and sprouting.	Expression of VEGF and KDR was higher in metastatic than in nonmetastatic neoplasms and directly correlated with the extent of neovascularization and the degree of proliferation	Epigenetics. 2009 Jul;4(5):313-21, Cancer Res. 1995 Sep 15;55(18):3964-8
FLI1	0.815963	0.218844	1.81839e-11	no	unknown	presence of EWS-FLI1 chimeric mRNA in tumour arising in the mesentery helps distinguish pPNET fm other tumours (Peripheral primitive neuroectodermal tumors (pPNETs - usually found in the soft tissue of the extremities, paravertebral region).	J Gastroenterol. 2002;37(7):543-9, Surg Today. 2006;36(2):193-7
SPI1	0.617284	0.768307	3.48658e-11	methylated in diffuse large B-cell lymphoma	an ETS-domain transcription factor that activates gene expression during myeloid and B-lymphoid cell development	unknown	Int J Biochem Cell Biol. 2007;39(7-8):1523-38
WNT8B	0.743007	0.92573	5.27832e-11	no	Secreted signaling protein implicated in oncogenesis and in several developmental processes, including regulation of cell fate and patterning during embryogenesis, The expression patterns of the human and mouse genes appear identical and are restricted to the developing brain	unknown	na
PALM2-AKAP2	0.592463	0.170163	6.39028e-11	no	a naturally occurring co-transcribed product of the neighboring PALM2 and AKAP2 genes. The significance of this co-transcribed mRNA and the function of its protein product have not yet been determined	unknown	na
CHGA	0.667912	0.191688	9.33738e-11	no	a member of the chromogranin/secretogranin family of neuroendocrine secretory proteins. It is found in secretory vesicles of neurons and endocrine cells. This gene product is a precursor to three biologically active peptides; vasostatin, pancreastatin, and parastatin. These peptides act as autocrine or paracrine negative modulators of the neuroendocrine system	chromogranin A expression in some colon carcinomas suggests that a previously unrecognized subgroup of these tumors has neuroendocrine features, NE cell component, either diffusely scattered or occasional, occurs in about 15% of gastric and colorectal tumors; (2) there is no correlation between the presence of CgA-positive neuroendocrine (NE) cells and degree of tumor differentiation, Elevated se…	J Clin Invest. 1988 Aug;82(2):686-90, Int J Cancer. 1992 May 8;51(2):189-94, Ann Clin Lab Sci. 2000 Apr;30(2):175-8, Anticancer Res. 2002 Jan-Feb;22(1A):395-8, Hepatogastroenterology. 2005 May-Jun;52(63):731-41
SGCE	0.27632	0.0915168	1.08514e-10	no	Sarcoglycans are transmembrane components in the dystrophin-glycoprotein complex which help stabilize the muscle fiber membranes and link the muscle cytoskeleton to the extracellular matrix.	unknown	na
COL1A2	0.521893	0.257208	1.44159e-10	methylated in melanoma, bladder Ca, medulloblastoma, hepatoma	Type I is a fibril-forming collagen found in most connective tissues and is abundant in bone, cornea, dermis and tendon	Pro-inflammatory gene COL1A2 was at the active/chronic inflammatory stages in a mouse model of chronic colitis, & in murine model of chronic inflammation-induced intestinal fibrosis	Genome Res. 2009 Aug;19(8):1462-70, Int J Oncol. 2009 Jun;34(6):1593-602, Neuro Oncol. 2008 Dec;10(6):981-94, Eur J Cancer. 2005 May;41(8):1185-94, J Immunol. 2007 Nov 15;179(10):6988-7000, Gastroenterology. 2003 Dec;125(6):1750-61
TCF4	0.810406	0.322987	2.08319e-10	methylated in Gastric Ca	The encoded protein recognizes an Ephrussi-box ('E-box') binding site ('CANNTG') - a motif first identified in immunoglobulin enhancers. This gene is expressed predominantly in pre-B-cells, although it is found in other tissues as well	Frameshift mutation found in 46% of MSI+ CRC, rs6983267 on 8q24 affects a binding site for the Wnt-regulated transcription factor TCF4, c-jun is a direct target of the TCF4/beta-catenin complex, the control of tcf4 expression by JNK/c-Jun leads to a positive feedback loop that connects JNK and Wnt signalling, beta-catenin/TCF4 regulates cell cycle promoting (c-MYC, CYCLIN D(1)) and inhibiting gen…	Neoplasia. 2005 Feb;7(2):99-108; Carcinogenesis. 2008 Aug;29(8):1623-31, Nat Genet. 2009 Aug;41(8):885-90, EMBO J. 2009 Jul 8;28(13):1843-54, Gastroenterology. 2009 Jan;136(1):196-205.e2, Oncogene. 2006 Dec 4;25(57):7531-7, Nat Cell Biol. 2005 Apr;7(4):381-6, Cancer Cell. 2004 Jan;5(1):5-6, EMBO Rep. 2003 Jun;4(6):609-15,
DCC	0.759898	0.321242	2.11862e-10	methylated in CRC, esophageal squamous cell carcinoma, head & neck SCC, hematological malignancies,	unknown	methylated in CRC with repressive histone marks, Decreased expression of DCC may be caused by LOH or hypermethylation	Carcinogenesis. 2009 Jun;30(6):1041-8, Int J Cancer. 2008 Jun 1;122(11), Gastroenterology. 2007 Dec;133(6):1849-57, Cancer Res. 2006 Oct 1;66(19):9401-7, J Nippon Med Sch. 2005 Oct;72(5):270-7,
KRT1	0.722824	0.883535	2.74569e-10	no	The type II cytokeratins consist of basic or neutral proteins which are arranged in pairs of heterotypic keratin chains coexpressed during differentiation of simple and stratified epithelial tissues. This type II cytokeratin is specifically expressed in the spinous and granular layers of the epidermis with family member KRT10 and mutations in these genes have been associated with bullous congenit…	carcinogen 4-nitroquinoline 1-oxide (4-NQO) changed the expression patterns of the intermediate filament proteins K1 in the oral cavity of carcinogen-treated mice thus may play a role in esophageal carcinogenesis	Clin Cancer Res. 2004 Jan 1;10(1 Pt 1):301-13
MYOD1	0.753927	0.288122	2.91636e-10	methylated in CRC, leukemia, breast, bladder, astrocytoma, cervical, liver, glioma (hypo), lung, prostate, esophageal, rhabdomyosarcoma, ovarian	regulates muscle cell differentiation by inducing cell cycle arrest, a prerequisite for myogenic initiation. The protein is also involved in muscle regeneration. It activates its own transcription which may stabilize commitment to myogenesis	The methylation of MYOD1 in the normal mucosa was significantly correlated with K-ras mutation in neoplastic tissue; Normal mucosa was more highly methylated in the distal than in the proximal colon in MYOD1; Significantly increased levels of Myf-3 methylation were observed in tumours which were more invasive, located in the proximal colon or from older patients, Patients without MYOD1 hypermethy…	Hum Pathol. 2009 Sep 4, Clin Biochem. 2008 Dec;41(18):1440-8, Int J Cancer. 1999 Apr 20;84(2):109-13, Int J Mol Med. 2004 Mar;13(3):413-7, PLoS One. 2009 Sep 11;4(9):e6986, Leukemia. 2008 May;22(5):1035-43, Clin Cancer Res. 2007 Dec 15;13(24):7296-304, BMC Cancer. 2004 Sep 14;4:65, Clin Cancer Res. 2004 Jan 15;10(2):565-71, Int J Cancer. 2003 Aug 10;106(1):52-9., Cancer Epidemiol Biomarkers Prev.…
THY1	0.683079	0.338167	4.57223e-10	methylated in nasopharyngeal Ca	the function of 'adhesion molecules' in particular of Thy-1, may not only be to provide mechanical support but also regulate neutrophil functions such as extravasation and recruitment of additional neutrophils	Up-regulation of THY1 and PHLAD1 was associated with the presence of anemia in colon cancer patients	Eur J Immunol. 2008 May;38(5):1391-403, Cancer Epidemiol Biomarkers Prev. 2005 Feb;14(2):437-43, Oncogene. 2005 Sep 29;24(43):6525-32
SOX17	0.829397	0.354267	5.07889e-10	methylated in breast Ca & CRC	a member of the SOX (SRY-related HMG-box) family of transcription factors involved in the regulation of embryonic development and in the determination of the cell fate	Sox17 plays a tumor suppressor role through suppression of Wnt signaling. However, Sox17 is induced by Wnt activation in the early stage of gastrointestinal tumorigenesis, and Sox17 is down-regulated by methylation during malignant progression. It is therefore conceivable that Sox17 protects benign tumors from malignant progression at an early stage of tumorigenesis, and down-regulation of Sox17 …	Gastroenterology. 2009 Jun 21, Breast Cancer Res Treat. 2009 Mar 20, Cancer Res. 2008 Apr 15;68(8):2764-72, Dig Dis Sci. 2008 Apr;53(4):1013-9; Mol Cell Biol. 2007 Nov;27(22):7802-15
FGF5	0.746389	0.185981	6.86769e-10	no	involved in a variety of biological processes, including embryonic development, cell growth, morphogenesis, tissue repair, tumor growth and invasion. This gene was identified as an oncogene, which confers transforming potential when transfected into mammalian cells. Targeted disruption of the homolog of this gene in mouse resulted in the phenotype of abnormally long hair, which suggested a functi…	unknown	na
PRSS1	0.450129	0.671493	8.46667e-10	no	encodes a trypsinogen, which is a member of the trypsin family of serine proteases. This enzyme is secreted by the pancreas and cleaved to its active form in the small intestine. It is active on peptide linkages involving the carboxyl group of lysine or arginine. Mutations in this gene are associated with hereditary pancreatitis	unknown	na
CCNA1	0.713576	0.253434	8.89891e-10	methylated in colon, lung, breast, prostate	The cyclin encoded by this gene is expressed in testis and brain, & several leukemic cell lines - primarily function in the control of the germline meiotic cell cycle. This cyclin binds both CDK2 and CDC2 kinases, which give two distinct kinase activities, one appearing in S phase, the other in G2, and thus regulate separate functions in cell cycle. This cyclin was found to bind to important cell…	unknown	PLoS Med. 2006 Dec;3(12):e486
TPEF	0.753842	0.308814	1.00081e-09	methylated in cholangiocarcinoma, gastric, esophageal, lung Ca, CRC	TMEFF2 contributes to cell proliferation in an ADAM17-dependent autocrine fashion in cells expressing this protein	HPP1 demonstrates tumor suppressive and pro-apoptotic activity, both in vitro and in vivo, activation of the STAT1 pathway likely represents the principal mediator of HPP1's tumor suppressive properties; frequent TPEF methylation in primary colorectal cancers and liver metastases, indicating that epigenetic alterations are not only present in the early phases of carcinogenesis, but are also commo…	J Biol Chem. 2007 Dec 28;282(52):37378-88, Virchows Arch. 2009 Sep 10, Mol Cancer. 2008 Oct 2;7:75, Dig Liver Dis. 2008 Dec;40(12):920-6, Lung Cancer. 2009 May;64(2):155-9, Clin Chem. 2008 Feb;54(2):414-23, Int J Cancer. 2006 Sep 15;119(6):1298-302, Neoplasia. 2005 Aug;7(8):771-8, Gastroenterology. 2005 Jul;129(1):74-85, Proc Natl Acad Sci U S A. 2001 Jan 2;98(1):265-70, Int J Cancer. 2008 Apr 1;…
CYP1B1	0.693305	0.115564	1.21769e-09	methylated in CRC, gastric, melanoma, breast Ca, hypomethylated in prostate Ca	The cytochrome P450 proteins are monooxygenases which catalyze many reactions involved in drug metabolism and synthesis of cholesterol, steroids and other lipids	The increase in expression of CYP1B1 occurred not only in colorectal carcinoma and but also in adenoma, Levels of CYP1B1 mRNA were elevated in the bronchial mucosa of human tobacco smokers versus never smokers; Cytochrome P450 1B1 (CYP1B1) is overexpressed in human colon adenocarcinomas relative to normal colon, CYP1B1 is constitutively expressed in most human tissues, including colon and breast,…	Int J Oncol. 2009 Apr;34(4):1085-91, Lab Invest. 2008 Feb;88(2):161-70, Cancer Res. 2006 Dec 1;66(23):11187-93, Clin Cancer Res. 2005 Aug 15;11(16), Cancer Res. 2004 Jun 1;64(11):3807-13, Cancer Detect Prev. 2005;29(6):562-9, Carcinogenesis. 2004 Nov;25(11):2275-81, Mol Cancer Ther. 2003 Jun;2(6):527-34, Carcinogenesis. 1997 Sep;18(9):1793-8
ER	0.59916	0.272481	1.31219e-09	methylated in CRC, breast, prostate, gastric, lung Ca, acute myeloid leukemia,	estrogen receptor, a ligand-activated transcription factor composed of several domains important for hormone binding, DNA binding, and activation of transcription	The methylation status of the ER promoter in lymph nodes of UICC stage I and II CRC patients may be a useful marker for the identification of patients at a high risk for local recurrence, Methylation of estrogen receptor 1 in colorectal adenomas is not age-dependent, but is correlated with K-ras mutation; Serum vitamin B-12 but not folate status may be associated with ERalpha promoter methylation…	Br J Cancer. 2009 Jan 27;100(2):360-5, Cancer Sci. 2009 Jun;100(6):1005-11, Oncol Rep. 2008 Nov;20(5):1137-42, Leuk Lymphoma. 2008 Jun;49(6):1132-41, Int J Surg Pathol. 2007 Jul;15(3):242-51, Biochem Soc Trans. 2005 Aug;33(Pt 4):709-11
DAB2IP	0.574285	0.229774	1.3896e-09	methylated in endometrial, liver, bladder, prostate, colorectal, lung, breast Ca	a Ras GTPase-activating protein (GAP) that acts as a tumor suppressor gene and is inactivated by methylation in prostate and breast cancers	methylation in the m2b region of DAB2IP promoter was associated with location of the tumour in the stomach. In summary, our results demonstrated that hDAB2IP methylation is frequently present in gastrointestinal tumours and that the resulting gene silencing plays an important role in gastrointestinal carcinogenesis.	Int J Cancer. 2008 Jul 15;123(2):296-302, J Hepatol. 2007 Apr;46(4):655-63, Int J Mol Med. 2006 Jan;17(1):3-13, J Biol Chem. 2005 Jun 10;280(23), Br J Cancer. 2005 Mar 28;92(6):1117-25, Int J Cancer. 2005 Jan 1;113(1):59-66, Clin Cancer Res. 2004 Mar 15;10(6):2082-9
MMP9	0.721933	0.959476	1.87744e-09	methylated in MLL rearrangement leukaemia	degrades type IV and V collagens, a role in tumor-associated tissue remodeling	Upregulated in inflammatory bowel disease, Matrix metalloproteinase-9-mediated tissue injury overrides the protective effect of matrix metalloproteinase-2 during colitis, protein expression is upregulated in primary CRC than normal adjacent tissues, and was characteristic of colorectal cancer with high invasive metastatic potential, significantly higher expression of MMP-9 in adenoma with high gr…	Cancer Res. 2009 Feb 1;69(3):1109-16, Am J Physiol Gastrointest Liver Physiol. 2009 Feb;296(2):G175-84, Mol Med. 2000 May;6(5):450-60, Bull Exp Biol Med. 2008 Nov;146(5):616-9, Pathol Oncol Res. 2008 Mar;14(1):31-7, Oncol Rep. 2008 May;19(5):1285-91, Bull Exp Biol Med. 2007 Apr;143(4):455-8, Hum Pathol. 2007 Nov;38(11):1603-10, Br J Cancer. 2007 Oct 8;97(7):971-7, World J Gastroenterol. 2007 Sep …
ESR1	0.670335	0.283331	2.51922e-09	methylated in CRC, breast, prostate, gastric, lung Ca, acute myeloid leukemia,	estrogen receptor, a ligand-activated transcription factor composed of several domains important for hormone binding, DNA binding, and activation of transcription	The methylation status of the ER promoter in lymph nodes of UICC stage I and II CRC patients may be a useful marker for the identification of patients at a high risk for local recurrence, Methylation of estrogen receptor 1 in colorectal adenomas is not age-dependent, but is correlated with K-ras mutation; Serum vitamin B-12 but not folate status may be associated with ERalpha promoter methylation…	Br J Cancer. 2009 Jan 27;100(2):360-5, Cancer Sci. 2009 Jun;100(6):1005-11, Oncol Rep. 2008 Nov;20(5):1137-42, Leuk Lymphoma. 2008 Jun;49(6):1132-41, Int J Surg Pathol. 2007 Jul;15(3):242-51, Biochem Soc Trans. 2005 Aug;33(Pt 4):709-11
TUSC3	0.711711	0.216612	2.70692e-09	no	a candidate tumor suppressor gene. It is located within a homozygously deleted region of a metastatic prostate cancer. The gene is expressed in most nonlymphoid human tissues including prostate, lung, liver, and colon. Expression was also detected in many epithelial tumor cell lines.	unknown	na
EPO	0.521464	0.0809858	5.50831e-09	methylated in astrocytoma	encodes a secreted, glycosylated cytokine, The protein is found in the plasma and regulates red cell production by promoting erythroid differentiation and initiating hemoglobin synthesis. This protein also has neuroprotective activity against a variety of potential brain injuries and antiapoptotic functions in several tissue types	unknown	BMC Cancer. 2004 Sep 14;4:65
NEFL	0.840573	0.337187	5.75126e-09	no	maintain the neuronal caliber. They may also play a role in intracellular transport to axons and dendrites.	unknown	na
VAMP8	0.4657	0.79839	9.75491e-09	no	The protein encoded by this gene is a member of the vesicle-associated membrane protein (VAMP)/synaptobrevin family. It is associated with the perinuclear vesicular structures of the early endocytic compartment.	unknown	na
OPCML	0.768905	0.292008	2.24219e-08	methylated in nasopharyngeal, esophageal, lung, gastric, colon, liver, breast, cervix, prostate), lymphoma cell lines (non-Hodgkin and Hodgkin lymphoma, nasal NK/T-cell lymphoma), neuroblastoma, ovarian,	a member of the IgLON subfamily in the immunoglobulin protein superfamily. The encoded protein is localized in the plasma membrane and may have an accessory role in opioid receptor function	unknown	PLoS One. 2008 Aug 20;3(8):e2990, Mol Cancer. 2008 Jul 10;7:62, Cancer Invest. 2008 Jul;26(6):569-74, Endocr Relat Cancer. 2008 Sep;15(3):777-86, Eur J Gynaecol Oncol. 2007;28(6):464-7, Mol Cancer. 2007 Oct 29;6:70, Nat Genet. 2003 Jul;34(3):337-43
EMR3	0.678435	0.905109	2.43201e-08	no	encodes a member of the class B seven-span transmembrane (TM7) receptor family expressed predominantly by cells of the immune system, This protein may play a role in myeloid-myeloid interactions during immune and inflammatory responses	unknown	na
CTLA4	0.75785	0.845441	2.52932e-08	no	a member of the immunoglobulin superfamily and encodes a protein which transmits an inhibitory signal to T cells	unknown	na
GSTM2	0.696472	0.235041	4.92751e-08	methylated in Barrett's adenocarcinoma	detoxification of electrophilic compounds, including carcinogens, therapeutic drugs, environmental toxins and products of oxidative stress, by conjugation with glutathione	butyrate, an important luminal component produced from fermentation of dietary fibers, is an efficient inducer of GSTs and especially of GSTM2, to activate defence against oxidative stress in human colon cells	Carcinogenesis. 2005 Jun;26(6):1064-76, Carcinogenesis. 2003 Oct;24(10):1637-44
PGR	0.524202	0.788081	5.22486e-08	methylated in melanoma, leukemia, liver, ovarian, colorectal, prostate, beast, cervical Ca	a member of the steroid receptor superfamily. The encoded protein mediates the physiological effects of progesterone, which plays a central role in reproductive events associated with the establishment and maintenance of pregnancy	Methylated at a very low frequency in colorectal adenoma, Overexpression of progesterone receptor B increases sensitivity of human colon muscle cells to progesterone	Melanoma Res. 2009 Jun;19(3):146-55, Blood. 2008 Aug 15;112(4):1366-73, Hepatol Res. 2007 Nov;37(11):974-83, Oncogene. 2006 Apr 27;25(18):2636-45, Cancer Res. 2006 Jan 1;66(1):29-33, Methods Inf Med. 2005;44(4):516-9, Neoplasia. 2005 Aug;7(8):748-60, Cancer Res. 2004 Jun 1;64(11):3807-13, Cancer Epidemiol Biomarkers Prev. 2005 May;14(5):1219-23, Am J Physiol Gastrointest Liver Physiol. 2008 Sep;2…
FGFR1	0.570181	0.239741	6.15974e-08	hypomethylated in rhabdomyosarcoma,	binds both acidic and basic fibroblast growth factors and is involved in limb induction	Hirschsprung's disease (HD) is characterised by the absence of ganglion cells and the presence of hypertrophic nerve trunks in the distal bowel - lack of FGFRI expression in neuronal tissue of both ganglionic and aganglionic bowel; mRNA for FGF receptors 1 and 2 were expressed in both the adenoma and carcinoma cells whereas immunocytochemistry showed that the expression of the FGF R1 was reduced …	Genes Chromosomes Cancer. 2007 Nov;46(11):1028-38, Pediatr Surg Int. 2001 May;17(4):299-303, Int J Cancer. 1999 Jul 19;82(2):298-304
PENK	0.743081	0.384035	7.80934e-08	no	Enkephalins and other peptide products from the precursor protein proenkephalin (PENK) act as neurotransmitters, autocrine and paracrine factors, and hormones that modulate pain, behavior, cardiac function, organogenesis, and immunity	unknown	Peptides. 2008 Jan;29(1):83-92
NTSR1	0.727562	0.253066	1.04913e-07	methylated in pancreatic Ca	mediates the multiple functions of neurotensin, such as hypotension, hyperglycemia, hypothermia, antinociception, and regulation of intestinal motility and secretion	increased NTSR1 expression may be an early event during colonic tumorigenesis and also contribute to tumor progression and aggressive behavior in colonic adenocarcinomas.	Oncogene. 2004 Nov 11;23(53):8705-10, Peptides. 2008 Sep;29(9):1609-15.
HTR1B	0.639216	0.203655	1.27877e-07	methylated in lung Ca	The neurotransmitter serotonin (5-hydroxytryptamine; 5-HT) exerts a wide variety of physiologic functions through a multiplicity of receptors and may be involved in human neuropsychiatric disorders such as anxiety, depression, or migraine.	unknown	Oncogene. 2001 Nov 8;20(51):7505-13
CHFR	0.681063	0.167884	1.41337e-07	methylated in gastric, liver, nasopharyngeal Ca, leukemia, colon Ca	activate cell cycle checkpoint when cells are treated with microtubule depolymerizing agents. Furthermore, CHFR was reported to have E3 ligase activity and promote ubiquitination and degradation of oncogenic proteins such as Aurora A and polo-like kinase 1. the FHA domain of CHFR plays an important role in initiating a cell cycle arrest at G2/M, indicating a functional link exists between the ant…	polymorphisms in the CHFR gene are associated with colorectal cancer susceptibility; promoter methylation of CHFR, as well as a high methylation index (MI), was positively related to chromosomal gain at 8q23-qter, in early colorectal cancer the CHFR gene was more frequently methylated than in advanced cases; CHFR promoter hypermethylation in colon cancer correlates with the microsatellite instabi…	Cancer Res. 2008 Jun 15;68(12):4597-605, PLoS One. 2008 Mar 12;3(3):e1776, Cancer Lett. 2008 Feb 18;260(1-2):170-9, Carcinogenesis. 2008 Feb;29(2):434-9, Mod Pathol. 2008 Mar;21(3):245-55, Anticancer Res. 2006 May-Jun;26(3A):1791-5, Carcinogenesis. 2005 Jun;26(6):1152-6, Proc Natl Acad Sci U S A. 2003 Jun 24;100(13):7818-23, Mol Carcinog. 2005 Aug;43(4):237-45, J Huazhong Univ Sci Technolog Med S…
HCK	0.806805	0.456064	2.17949e-07	methylated in acute lymphocytic leukaemia	a protein-tyrosine kinase that is predominantly expressed in hemopoietic cell types. The encoded protein may help couple the Fc receptor to the activation of the respiratory burst. In addition, it may play a role in neutrophil migration and in the degranulation of neutrophils	not expressed in colon Ca cell line	Leukemia. 2007 May;21(5):906-11, Oncogene. 1993 Oct;8(10):2627-35
CEACAM1	0.225312	0.558237	3.4515e-07	no	a member of the carcinoembryonic antigen (CEA) gene family, The encoded protein mediates cell adhesion via homophilic as well as heterophilic binding to other proteins of the subgroup. Multiple cellular activities have been attributed to the encoded protein, including roles in the differentiation and arrangement of tissue three-dimensional structure, angiogenesis, apoptosis, tumor suppression, me…	CEACAM1 acts as a regulator of apoptosis in the colonic epithelium. Thus, failure of the maturing colon cell to express CEACAM1 is likely to contribute to the development of hyperplastic lesions, which may eventually pave the way to neoplastic transformation and colon cancer development; CEACAM1 is down-regulated in colon; loss or reduced expression of the adhesion molecule BGP is a major event i…	Oncogene. 2004 Dec 16;23(58):9306-13, Oncogene. 1999 Sep 30;18(40):5563-72, Proc Natl Acad Sci U S A. 1993 Nov 15;90(22):10744-8
DLK1	0.882481	0.411713	4.95896e-07	methylated in multiple myeloma, upregulation by imprinting (hypermeth) in hepatocellular Ca,	unknown	Pref-1 inhibits colonocyte differentiation and proliferation and is expressed in a subset of human colon cancer cell lines	Carcinogenesis. 2007 May;28(5):1094-103, Hum Mol Genet. 2006 Mar 15;15(6):821-30, Carcinogenesis. 2004 Nov;25(11):2239-46
SPP1	0.402413	0.702915	5.98543e-07	no	a glyco-phosphoprotein that is expressed and secreted by numerous human cancers. Opn has pivotal role in cell adhesion, chemotaxis, prevention of apoptosis, invasion, migration and anchorage-independent growth of tumor cells	OPN, a downstream effector of PI3K, protects transformed intestinal epithelial cells from programmed cell death and stimulates their anchorage-independent growth, tumor-derived OPN may enhance tumor survival by down regulating expression of NO in the local microenvironment, Ets-1 and Runx2 are critical transcriptional regulators of OPN expression in CT26 colorectal cancer cells. Suppression of th…	Front Biosci. 2008 May 1;13:4276-84, Carcinogenesis. 2007 Dec;28(12):2476-83, Surgery. 2006 Aug;140(2):132-40, J Biol Chem. 2006 Jul 14;281(28):18973-82, Carcinogenesis. 2005 Apr;26(4):741-51,
GLI2	0.844941	0.927812	7.28399e-07	no	transcription factors which bind DNA through zinc finger motifs, mediators of Sonic hedgehog (Shh) signaling and they are implicated as potent oncogenes in the embryonal carcinoma cell, play a role during embryogenesis	GLI2 not expressed in CRC cell lines, suggeting aberrant activation of the Hh signaling pathway is not common in colorectal cancer cell lines; In normal colon, GLI2 expression was detected along the whole crypts, suggesting Hedgehog signaling is involved in differentiation of normal colonic tissue rather than in tumor proliferation	Int J Cancer. 2007 Dec 15;121(12):2622-7, Virchows Arch. 2009 Apr;454(4):369-79
IGF2AS	0.476714	0.303904	7.69447e-07	no	a paternally imprinted antisense transcript of the insulin-like growth factor 2 gene. The transcript is overexpressed in Wilms' tumor. This gene is predicted to be non-coding because the predicted protein is not conserved in any other species and the majority of transcripts would be candidates for non-sense mediated decay (NMD) if a protein were expressed	unknown	na
PI3	0.751847	0.912863	1.1502e-06	no	elastase-specific inhibitor that functions as an antimicrobial peptide against Gram-positive and Gram-negative bacteria	unknown	na
CARD15	0.344867	0.639514	1.60769e-06	no	The protein is primarily expressed in the peripheral blood leukocytes. It plays a role in the immune response to intracellular bacterial lipopolysaccharides (LPS) by recognizing the muramyl dipeptide (MDP) derived from them and activating the NFKB protein. Mutations in this gene have been associated with Crohn disease and Blau syndrome	Mutation and/or polymorphism inconsistently linked to CRC risk, NOD2 promotes epithelial cell growth,	Int J Cancer. 2005 Apr 10;114(3):433-5, Cancer Res. 2006 Mar 1;66(5):2532-5, BMC Cancer. 2007 Mar 27;7:54, BMC Cancer. 2008 Apr 23;8:112, World J Gastroenterol. 2008 Oct 14;14(38):5834-41,
MOS	0.799111	0.421903	1.60991e-06	methylated in hematological cancer,	a serine/threonine kinase that activates the MAP kinase cascade through direct phosphorylation of the MAP kinase activator MEK	unknown
AIM2	0.644443	0.859233	4.20173e-06	methylated in CRC	a member of the IFI20X /IFI16 family. It plays a putative role in tumorigenic reversion and may control cell proliferation. Interferon-gamma induces expression of AIM2	demonstrate that inactivation of AIM2 by genetic and epigenetic mechanisms is frequent in MMR-deficient colorectal cancers, thus suggesting that AIM2 is a mutational target relevant for the progression of MSI-H colorectal cancers	Genes Chromosomes Cancer. 2007 Dec;46(12):1080-9
ABCB4	0.834584	0.935557	6.71179e-06	methylated in breast	the superfamily of ATP-binding cassette (ABC) transporters. ABC proteins transport various molecules across extra- and intra-cellular membranes, function of this protein has not yet been determined; however, it may involve transport of phospholipids from liver hepatocytes into bile; Members of the MDR/TAP subfamily are involved in multidrug resistance as well as antigen presentation	Upregulated in S1 colon cancer cell line with acquired resistance against five cytostatic drugs	Epigenetics. 2008 Sep;3(5):270-80; Anticancer Res. 2005 Jul-Aug;25(4):2661-8
TGFB2	0.877422	0.356443	8.42606e-06	methylated in breast Ca, melanoma	regulates key mechanisms of tumor development, namely immunosuppression, metastasis, angiogenesis, and proliferation	TGFB2 is overexpressed in poorly differentiated CRC, TGFB2 expression is upregulated in cancer-associated fibroblasts in metastatic colon cancer, moderate energy restriction attenuated TGF-beta and COX protein expression and the carcinogenic process in Zucker obese rats, Steady state levels of transforming growth factor-beta1 and -beta2 mRNA and protein expression are elevated in colonic tumors i…	Cancer Res. 2007 Dec 15;67(24):11517-27, Cancer Res. 2006 Jun 15;66(12):6080-6, Anticancer Res. 2006 Jul-Aug;26(4B):2901-7, Oncogene. 2004 Sep 23;23(44):7366-77, Cancer Res. 2003 Oct 15;63(20):6595-601, Int J Cancer. 2002 Aug 20;100(6):635-41, Eur J Cancer. 2001 Jan;37(2):224-33
MEST	0.112591	0.366793	9.31844e-06	LOI in breast, lung CRC	a member of the [alpha]/[beta] hydrolase fold family and has isoform specific imprinting. The loss of imprinting of this gene has been linked to certain types of cancer and may be due to promotor switching. The encoded protein may play a role in development	Loss of imprinting (LOI) of PEG1/MEST was 35% CRC, Putative loss of imprinting (LOI) of PEG1/MEST has been implicated in the aetiology of colon cancer	Int J Oncol. 2000 Aug;17(2):317-22, Hum Mol Genet. 2002 Jun 1;11(12):1449-53
BMP4	0.269022	0.490293	1.35473e-05	no	important role in the onset of endochondral bone formation in humans, and a reduction in expression has been associated with a variety of bone diseases	Bone morphogenetic protein-4 is overexpressed in colonic adenocarcinomas and promotes migration and invasion of HCT116 cells, BMP4 mRNAs was detected in peripheral blood of patients with colon cancer by RT-PCR, Modulation of Wnt gene expression by BMP4 had several functional consequences--BMP4 treatment led to activation of TCF reporters; complete activation of at least one BMP4-responsive gene r…	Exp Cell Res. 2007 Mar 10;313(5):1033-44, Int J Oncol. 2004 Oct;25(4):1049-56, Cancer Biol Ther. 2004 Jul;3(7):667-75, Cancer Res. 2002 May 15;62(10):2744-8
LMTK2	0.451849	0.551625	1.39874e-05	no	Cprk is expressed in a number of tissues but is enriched in brain and muscle and within the brain is found in a wide range of neuronal populations	unknown	J Neurosci. 2003 Jun 15;23(12):4975-83
RIPK3	0.126674	0.461981	1.67032e-05	methylated in lung Ca	receptor-interacting protein (RIP) family of serine/threonine protein kinases, a component of the tumor necrosis factor (TNF) receptor-I signaling complex, and can induce apoptosis and weakly activate the NF-kappaB transcription factor	Overexpressed in CRC, RIP3 beta and RIP3 gamma, two novel splice variants of receptor-interacting protein 3 (RIP3), downregulate RIP3-induced apoptosis.	J Hum Genet. 2006;51(4):368-74, Biochem Biophys Res Commun. 2005 Jun 24;332(1):181-7
BDNF	0.882356	0.551272	1.94577e-05	no	Endogenous BDNF enhances the peristaltic reflex by augmenting the release of serotonin and calcitonin gene-related peptide that mediate the sensory limb of the peristaltic reflex induced by mucosal stimulation	unknown	Gastroenterology. 2006 Mar;130(3):771-80
DLC1	0.445713	0.690952	2.80419e-05	methylated in liver, breast, colon, and prostate cancers	a RhoGTPase-activating protein (RhoGAP) domain containing tumor suppressor that is often down-regulated in various cancer types	One exonic missense mutation and three intronic insertions/deletions were identified in primary colorectal tumours, knocking down of DLC-1 gene expression promotes LoVo cell migration. Our observations suggest that the DLC-1 gene is associated with LoVo cell proliferation, migration and cell cycle distribution. DLC-1 is a potential suppressor gene in the colon cancer LoVo cell line, mutations in …	Cancer Genet Cytogenet. 2003 Jan 15;140(2):113-7, Hum Mutat. 2000;15(2):156-65, Oncol Rep. 2008 Mar;19(3):669-74, Cancer Res. 2008 Oct 1;68(19):7718-22
EPHB6	0.378467	0.144459	5.15817e-05	methylated in prostate, breast, neuroblastoma	Ephrin receptors and their ligands, the ephrins, mediate numerous developmental processes, particularly in the nervous system	unknown	Biochem Biophys Res Commun. 2006 Apr 21;342(4):1263-72, Biochem Biophys Res Commun. 2006 Feb 3;340(1):268-76, Clin Cancer Res. 2004 Sep 1;10(17):5837-44
ALOX12	0.800139	0.546549	7.15893e-05	no	encodes an enzyme in the eicosanoid pathway in the skin that plays an essential role in the establishment and/or maintenance of the epidermal barrier function	In the human colon, arachidonic acid is metabolized primarily by cyclooxygenase (COX) and arachidonate lipoxygenase (ALOX) to bioactive lipids, which are implicated in colon cancer risk. Gln261Arg in ALOX12 was not associated with colon cancer risk in Caucasians	Carcinogenesis. 2004 Dec;25(12):2467-72
MEG3	0.762844	0.553623	0.0001043	methylated in multiple myeloma, pituitary adenomas, neuroblastoma,	a maternally expressed imprinted gene which appears to function as a non-coding RNA molecule, MEG3 may interact with the cAMP-dependent signaling pathway to be involved in the control of cell proliferation and other cAMP-related physiological functions.	unknown	Int J Biochem Cell Biol. 2006;38(10):1808-20, Clin Lymphoma Myeloma. 2008 Jun;8(3):171-5, J Clin Endocrinol Metab. 2008 Oct;93(10):4119-25, Br J Cancer. 2005 Apr 25;92(8):1574-80
IFNG	0.43717	0.750318	0.000110651	no	a cytokine critical for innate and adaptive immunity against viral and intracellular bacterial infections and for tumor control	In tumor-infiltrating CD4(+) T lymphocytes from patients with colon cancer, tumor-infiltrating lymphocytes cells are inappropriately hypermethylated at IFNG, and thus not confined to the Th1 lineage. In contrast, IFNG in CD4(+) T cells from the tumor draining lymph node were significantly more demethylated than tumor-infiltrating lymphocytes --> methylation of IFNG as an epigenetic mechanism of t…	J Immunol. 2008 Aug 15;181(4):2878-86, Cell Res. 2004 Apr;14(2):117-24,
ERN1	0.391652	0.498167	0.000112328	no	This protein possesses intrinsic kinase activity and an endoribonuclease activity and it is important in altering gene expression as a response to endoplasmic reticulum-based stress signals	unknown	na
CPA4	0.290197	0.450821	0.000116801	no	Carboxypeptidases are zinc-containing exopeptidases that catalyze the release of carboxy-terminal amino acids, and are synthesized as zymogens that are activated by proteolytic cleavage. This gene could be involved in the histone hyperacetylation pathway. It is imprinted and may be a strong candidate gene for prostate cancer aggressiveness	unknown	na
CCR5	0.281446	0.493387	0.000129675	no	This protein is expressed by T cells and macrophages, and is known to be an important co-receptor for macrophage-tropic virus, including HIV, to enter host cells. Defective alleles of this gene have been associated with the HIV infection resistance, Expression of this gene was also detected in a promyeloblastic cell line, suggesting that this protein may play a role in granulocyte lineage prolife…	CCR5, receptor for CCL5 (chemotactic for monocytes/macrophages and T cells) is upregulated in CRC, active recruitment of T cells expressing CCR5 or CXCR3 into the invasive margin of colorectal cancer,	Methods Enzymol. 2009;460:105-21, Int J Cancer. 2005 Oct 10;116(6):949-56
